# Supplementary material for: Intestinal crypt-derived enteroid coculture in presence of peristaltic longitudinal muscle myenteric plexus
Source: Biol Methods Protoc. 2020 Dec 23;6(1):bpaa027. doi: 10.1093/biomethods/bpaa027 (PMC7891127; doi:10.1093/biomethods/bpaa027)
Supplement: bpaa027_Supplementary_Data [file bpaa027_supplementary_data.zip]

Archive with 5 entries (5 files):
- Supplemental Table 1.docx
- Levin supplementary figure 1.pdf
- Supplemental Videos.docx
- Suppl Video 1.mp4
- Suppl Video 2.mp4
